# Supplementary material for: Offering mental health first aid to a person after a potentially traumatic event: a Delphi study to redevelop the 2008 guidelines
Source: BMC Psychol. 2020 Oct 6;8:105. doi: 10.1186/s40359-020-00473-7 (PMC7542436; doi:10.1186/s40359-020-00473-7)
Supplement: Supplementary file 4 — Additional file 4. Endorsed and rejected items. Tables presenting all statements that were endorsed as guidelines items and all statements that were rejected. Also presents a comparison between the 2008 study and the 2019 study in terms of statements supported and rejected. [file 40359_2020_473_MOESM4_ESM.xlsx]

## Sheet: Endorsed Items
Endorsed items				Round 1 endorsement ratings		Round 2 endorsement ratings		Round 3 endorsement ratings
	Item	New item in Round 2	Round endorsed	Professionals	Consumers	Professionals	Consumers	Professionals	Consumers
	Background information
1	The first aider should be aware of the initial responses that are common following a potentially traumatic event.		1	0.964286	0.961538
2	The first aider should know what signs and symptoms can indicate there is a problem after a potentially traumatic event.		1	0.964286	0.961538
3	The first aider should know the range of symptoms that can occur long-term due to a potentially traumatic event.		2	0.75	0.961538	0.869565	0.823529
4	The first aider should be aware that people can react very differently following a potentially traumatic event and the first aider should not expect any particular reaction.		1	1	1
5	The first aider should be aware that there are cultural differences in the way people respond to a potentially traumatic event, e.g. in some cultures, expressing vulnerability or grief around strangers is not considered appropriate.		1	1	0.923077
6	The first aider should be aware that the person may experience survivor guilt; the feeling that it is unfair that others died or were injured, while they were not.		1	0.821429	0.961538
	Actions to be taken at the site of a potentially traumatic event
7	The first aider should determine whether it is safe to approach the person before taking any action, e.g. danger from fire, weapons or debris.		1	0.964286	0.884615
8	The first aider should get medical help for the person if this is needed.		1	0.928571	0.961538
9	The first aider should contact appropriate emergency help, e.g. ambulance, police, fire brigade.		1	0.821429	0.884615
10	If the first aider does not know the person, they should explain what their role is and why they are present.		1	0.964286	0.923077
11	The first aider should try to create a safe environment for the person, e.g. by moving away from traffic, fire or debris.		1	0.928571	0.884615
12	The first aider should try to appear calm.		1	1	0.961538
13	The first aider should try not to appear rushed or impatient.		1	1	0.961538
14	Before taking action, the first aider should observe what help is being provided to the person and whether any additional help is needed.		1	0.928571	0.961538
15	If the person is already being helped, the first aider should ask the helpers if they need additional assistance or a break.		1	0.821429	0.884615
16	The first aider should be aware of and responsive to the person’s comfort and dignity, e.g. by offering the person something to cover themselves with (such as a blanket) or asking bystanders and the media to go away.		1	1	0.884615
17	Before assisting the person, the first aider should consider whether they are in a suitable emotional state to provide support to others.		1	1	0.923077
18	If the first aider feels they are not emotionally able to support the person, they should try to and find somebody else who is.		1	0.964286	1
19	If the first aider does not feel they are in a suitable emotional state to provide support to others, the first aider should prioritise self-care over support to others.		1	0.857143	0.884615
20	If the person appears overwhelmed or indecisive, the first aider should assist them to make necessary decisions, e.g. about safety.		2	0.928571	0.730769	0.913043	0.941176
21	The first aider should watch for signs that the person’s physical or mental state is declining, and be prepared to seek emergency medical assistance for them, e.g. an apparently uninjured person may have internal injuries which reveal themselves more slowly, or a person may suddenly become disoriented.		1	1	0.961538
22	The first aider should try to keep the person updated about what is happening and what is likely to happen next.		2	0.928571	0.730769	0.869565	1
23	The first aider should provide accurate information and admit that they lack information if this is the case.		1	0.928571	0.884615
24	The first aider should not make promises they may not be able to keep, e.g. "I'll take you home soon".		1	1	0.923077
25	If the first aider thinks that someone is not acting in the person's best interests (e.g. trying to get a media interview or stop them reporting to authorities), the first aider should try to protect the person from this until professionals can step in.	*	2			0.913043	1
	What to do at the site of a potentially traumatic event where professional helpers are present
26	The first aider should follow the directions of professional helpers at the scene.		1	0.928571	0.807692
27	The first aider should not criticise the efforts of professional helpers in front of the person.		1	0.821429	0.807692
28	In attempting to meet the person's immediate needs, the first aider should not take over the role of professional helpers who may be better able to meet those needs.		1	0.964286	0.807692
	Talking about the trauma
29	The first aider should reassure the person that their reactions are understandable under the circumstances.	*	3			0.782609	0.882353	0.818	0.933
30	The first aider should communicate with the person as an equal, rather than as a superior or expert.		1	0.857143	0.884615
31	The first aider should try to remain calm when talking with the person, regardless of the person's emotional state.		1	0.964286	0.961538
32	The first aider should show the person they are listening by being patient, even when the person may not be communicating well, e.g. repeating themselves, speaking slowly or unclearly.		1	1	0.961538
33	The first aider should not tell the person to "snap out of it", "move on" or "focus on the positive" because the impacts of potentially traumatic events cannot be overcome by the person's will power alone.		1	0.928571	0.961538
34	The first aider should avoid saying things that discourage the person from expressing their feelings, e.g. “don’t cry” or “calm down”.		1	0.857143	0.961538
35	The first aider should not tell the person how they should be feeling.		1	0.928571	1
36	The first aider should be aware that the person may not remember all the details of a potentially traumatic event.		1	1	0.961538
37	If the first aider does not know what to say, they should not be afraid to admit it.		1	0.892857	0.923077
38	If the person shuts the first aider out, the first aider should be patient and ask the person whether they can help in any way.		1	0.821429	0.846154
39	The first aider should not say anything to imply that what has happened was the person's fault.		1	0.857143	0.884615
40	The first aider should not say anything to imply that the person should have reacted or done anything differently at the time of the potentially traumatic event.		1	0.964286	0.923077
41	The first aider should not minimise the person's experience, e.g. "It could have been worse" or "You'll be alright" or "You should be over that by now".		1	1	0.923077
42	The first aider should not force the person to talk about a potentially traumatic event or their feelings about it.		1	1	0.923077
43	The first aider should not probe for details of the potentially traumatic event.		1	0.928571	0.846154
44	The first aider should not offer religious solace by saying things like "God has reasons".		1	0.857143	0.961538
45	The first aider should not interrupt the person to share their own feelings and experiences.		1	0.892857	0.923077
46	The first aider should not compare the person's experience of trauma with anyone else's.		1	0.928571	0.807692
47	If the person feels ashamed or guilty about how they reacted during a potentially traumatic event, the first aider should reassure the person that people do not consciously choose how to respond in these situations as these reactions are often automatic and instinctual.		1	0.964286	0.961538
48	If the person starts to cry, or seems to be trying not to cry, the first aider should tell the person that it is okay to cry or express any feelings they are experiencing.		1	0.821429	0.923077
49	If the person wants to talk about the potentially traumatic event but this is too distressing for the first aider, they should find someone else for the person to talk to.		1	0.964286	0.884615
50	The first aider should know that behaviour such as withdrawal, irritability and bad temper may be a response to the potentially traumatic event, and should try not to take such behaviour personally.		1	1	0.961538
51	The first aider should try to be caring, even if they find the person's behaviour is challenging.		1	1	0.923077
52	If the person seems to be distressed by the conversation, the first aider should ask the person if they need to take a short break.		1	0.821429	0.884615
53	If the person seems to be 'spaced out', 'shuts down' or is struggling to communicate, the first aider should not assume that the person does not want to talk.		1	0.821429	0.923077
54	If the person seems to be 'spaced out', 'shuts down' or is struggling to communicate, the first aider should ask the person what they need at this moment.		1	0.892857	0.884615
55	If the person seems to be 'spaced out', 'shuts down' or is struggling to communicate, the first aider should not force the person to talk about what is distressing them.		1	0.964286	1
56	If the person experiences a flashback the first aider should remind the person that they are safe.		1	0.964286	0.923077
57	If the person experiences a flashback the first aider should call attention to the here and now, e.g. referencing the immediate surroundings.		1	0.892857	0.92
58	If the person experiences a flashback the first aider should avoid sudden movements or anything that may startle them.		1	0.857143	0.961538
59	If the person experiences flashbacks, the first aider should ask the person how they wish to be supported when these occur.		2	0.785714	0.923077	0.869565	0.941176
	Experiences of abuse
60	If the person discloses any abuse associated with criminal activity, the first aider should encourage the person to seek help from an appropriate support service.		1	0.928571	0.961538
61	The first aider should be aware of any local mandatory reporting laws.		1	0.892857	0.923077
62	The first aider should be aware that the person who has experienced abuse may not trust easily and may be reluctant to seek support from others.		1	1	0.961538
63	If the person discloses abuse, the first aider should listen to them and not feel that they have to provide solutions or advice.		1	1	0.923077
64	If the first aider sees physical signs of abuse (e.g. repeated bruising), they should discuss their concerns with the person.		1	0.964286	0.846154
65	If the first aider expresses their concerns about signs of physical abuse and the person dismisses them, the first aider should be aware that it does not necessarily mean that their concerns are misplaced.		1	0.928571	0.884615
66	If the person dismisses the first aider's concerns, and the first aider sees possible signs of abuse again in the future, they should raise their concerns with the person again.		1	0.857143	0.846154
67	If the first aider expresses their concerns about signs of physical abuse and the person dismisses them and becomes angry, the first aider should explain they only asked out of concern and will continue to be there if the person needs someone to talk to.	*	2			0.956522	0.882353
68	If the first aider is concerned that the person is at risk of harm from someone else, they should work with the person to identify what steps to take next to keep them safe.		1	0.857143	0.923077
69	If the first aider is concerned that the person is at risk of harm from someone else, they should assist the person to identify other people who can provide support.		1	0.892857	0.961538
70	If the first aider is concerned that the person is at risk of harm from someone else, they should encourage the person to call an appropriate helpline, e.g. family violence helpline.		1	0.892857	0.884615
71	If the first aider is concerned that the person is at risk of harm from someone else, they should not do anything that places themselves at risk.		1	0.814815	1
72	If the first aider is concerned that the person is at risk of harm from someone else, they should offer options to keep the person safe, e.g. helping them find alternative accommodation.		2	0.75	0.846154	0.869565	1
73	If the first aider thinks they need to share any of the information the person has told them in order to keep the person safe, they should consider the possible repercussions for the person, e.g. their safety or relationships.		1	0.928571	0.923077
74	If the first aider thinks they need to share any of the information the person has told them in order to keep the person safe, they should tell the person before doing so.		2	0.714286	0.846154	1	0.882353
75	If the person discloses abuse that happened in the past, the first aider should not express any feelings of disbelief.		1	0.857143	0.961538
76	If the person discloses abuse that happened in the past, the first aider should thank the person for telling them.		1	0.821429	0.807692
77	If the person begins to relate details of the abuse that the first aider finds distressing, the first aider should ask the person if they would like assistance finding someone else they can talk to.	*	2			0.956522	1
78	If the person begins to relate details of the abuse that the first aider finds distressing, the first aider should ask the person if they would like to be linked to support services	*	2			0.869565	0.882353
	Providing support in the weeks & months following a potentially traumatic event
79	The first aider should be aware that even weeks or months following a potentially traumatic event, the person might have good days and bad days and that there is no timeline for what can be expected.		1	0.964286	1
80	The first aider should tell the person that everyone deals with potentially traumatic events at their own pace.		1	0.857143	0.884615
81	The first aider should tell the person that it is possible to recover from potentially traumatic events.		2	1	0.769231	0.826087	0.823529
82	The first aider should tell the person about any sources of information available for survivors, e.g. information sessions, fact sheets and phone numbers for information lines.		1	0.821429	0.884615
83	The first aider should be aware that the person may be more sensitive to events or stress that can seem minor to others.		1	1	1
84	The first aider should be aware that there are many things that can remind the person of the trauma and cause distress.		1	1	1
85	The first aider should be aware that the person may suddenly or unexpectedly remember details of the event and may need additional support at this time.		1	1	1
86	The first aider should be aware that anniversaries of past potentially traumatic events and media reports of similar experiences can remind the person of the trauma and they may need extra support around these times.		1	1	0.961538
87	The first aider should encourage the person to use supports that are specific to their type of potentially traumatic event, e.g. veteran services, victims of crime.		1	0.821429	0.923077
	Encouraging professional help
88	The first aider should be aware of the sorts of professional help that are available for people who have experienced trauma.		1	0.964286	0.961538
89	The first aider should encourage the person to seek professional help if the post-trauma symptoms are interfering with their usual activities for 4 weeks or more.		1	0.964286	0.884615
90	The first aider should encourage the person to seek professional help if they feel very upset or fearful for 4 weeks or more.		1	0.928571	0.884615
91	The first aider should encourage the person to seek professional help if they are unable to escape intense ongoing distressing feelings for 4 weeks or more.		1	0.964286	0.923077
92	The first aider should encourage the person to seek professional help if they act very differently after the potentially traumatic event for 4 weeks or more.		1	0.892857	1
93	The first aider should encourage the person to seek professional help if their important relationships are suffering as a result of the trauma (e.g. if they withdraw from their family or friends) for 4 weeks or more.		1	0.964286	0.923077
94	The first aider should encourage the person to seek professional help if they feel jumpy or have nightmares because of or about the trauma for 4 weeks or more.		1	0.928571	0.961538
95	The first aider should encourage the person to seek professional help if they can't stop thinking about the trauma for 4 weeks or more.		1	0.928571	0.884615
96	The first aider should encourage the person to seek professional help if they are unable to enjoy life at all as a result of the trauma for 4 weeks or more.		1	0.892857	0.961538
97	The first aider should encourage the person to seek professional help if they misuse alcohol or other drugs to deal with the trauma for 4 weeks or more.		1	0.892857	1
98	The first aider should encourage the person to seek professional help if they misuse alcohol or other drugs to deal with the trauma at any time.		1	0.814815	0.846154
	Adolescents
99	The first aider should be aware of the ways in which an adolescent may respond differently to a potentially traumatic event compared to an adult.		1	0.964286	0.961538
100	If the first aider does not have an ongoing role in the adolescent's life, the first aider should ask them if they have a trusted adult who can support them.		1	1	0.923077
101	If the adolescent does not have a trusted and appropriate adult to talk to, the first aider should connect them with an appropriate service, e.g. a community program, health centre or help line.		1	0.821429	0.923077
102	If the adolescent does not want to talk about what has occurred, the first aider should let the adolescent know that they are ready to talk if the adolescent wants to.		1	0.964286	1
103	If the adolescent does not want to talk about what has occurred, the first aider should ask the adolescent if there is someone else they would prefer to talk to.		1	1	1

## Sheet: Rejected Items 
Rejected items
				Round 1 endorsement ratings		Round 2 endorsement ratings		Round 3 endorsement ratings
	Item	New item in Round 2	Round rejected	Professionals	Consumers	Professionals	Consumers	Professionals	Consumers
	Actions to be taken at the site of a potentially traumatic event
1	If the first aider does not know the person, they should find out the person’s name and use it when talking to them.		2	0.857143	0.730769	0.87	0.76
2	If the person is already being helped, the first aider should ask the person if they need additional assistance.	*				0.695652	0.823529	0.681818	0.466667
3	If the first aider's help is not needed immediately because there are other helpers present, they should remain on site until professional help arrives in case their assistance is needed.		1	0.5	0.692308
4	The first aider should find out what the person's immediate needs are (e.g. food, clothing, shelter, medical help or emotional support) and attempt to meet them.		2	0.75	0.884615	0.782609	1
5	The first aider should try to minimise the person's exposure to potentially upsetting sights and sounds, e.g. injured people or flashing lights.		2	0.75	0.807692	0.695652	0.882353
6	If the person has been a victim of crime, the first aider should consider the possibility that forensic evidence may need to be collected (e.g. evidence on clothing or skin) and should encourage the person to preserve such evidence.		2	0.75	0.846154	0.782609	0.882353
7	If the person seems confused, the first aider should attempt to orientate the person to the current place or time.		2	0.785714	0.769231	0.782609	0.823529
8	The first aider should discourage the person from making any impulsive decisions because they may not be thinking clearly.		1	0.607143	0.730769
9	If the person wants more information about the event, the first aider should try to give them as much accurate information as they ask for.		1	0.642857	0.846154
10	If the person does not want information about the event, the first aider should not give them any.		1	0.571429	0.615385
11	If the person's loved ones or friends are not present, the first aider should offer to contact them.		1	0.607143	0.653846
12	If the person has been separated from loved ones during the potentially traumatic event and wants to be reconnected with them, the first aider should try to help them do so.		1	0.785714	0.576923
13	If the first aider thinks that someone is not acting in the person's best interests (e.g. trying to get a media interview or stop them reporting to authorities), the first aider should try to protect the person from this.		1	0.642857	0.807692
14	The first aider should try to stay with the person for as long as the person feels it is needed.		2	0.714286	0.807692	0.652174	0.941176
15	If the first aider needs to leave the person, they should make sure someone else is available to stay with the person.	*	3			0.782609	0.882353	0.636364	1
	What to do at the site of a potentially traumatic event where professional helpers are present
16	If the person is asking for information, the first aider should find out from professional helpers what information they are allowed to pass on to the person.		1	0.785714	0.692308
17	The first aider should not offer the person food or drink without permission from professional helpers.		1	0.607143	0.576923
	Talking about the trauma
18	The first aider should reassure the person that their reactions are to be expected under the circumstances.		2	0.785714	0.923077	0.73913	0.823529
19	If the person begins a sensitive conversation and the first aider does not think it is the ideal place to talk to the person, the first aider should suggest finding an environment likely to be safe, comforting and free of distractions.		1	0.857143	0.692308
20	If the person begins a sensitive conversation and the first aider does not think it is the ideal time or place to talk to the person, they should still have the conversation rather than delay it.		1	0.321429	0.192308
21	If the person begins a sensitive conversation and the first aider does not think it is the ideal time or place to talk to the person, they should offer to continue the conversation at another time.	*	2			0.521739	0.588235
22	The first aider should avoid touching the person without their permission, even if touch is usual to their relationship.		2	0.785714	0.807692	0.695652	0.882353
23	The first aider should encourage the person to talk about their feelings, but only if the person feels ready to do so.		1	0.535714	0.692308
24	If the person does not wish to talk to the first aider about how they are feeling, they should encourage the person to consider calling a help line or using other community resources.		1	0.464286	0.730769
25	If the person does not wish to talk to the first aider about how they are feeling, they should encourage the person to seek other supports available to them, e.g. family, friends, support services.	*	3			0.782609	0.705882	0.727273	0.866667
26	The first aider should not tell the person that they "understand how they feel".		1	0.678571	0.846154
27	The first aider should express sympathy by saying something like "I'm so sorry about what happened".		1	0.571429	0.538462
28	If the person talks repetitively about the potentially traumatic event, the first aider should listen.		2	0.714286	0.807692	0.73913	0.882353
29	The first aider should tell the person that what happened was not their fault, but only if they know this to be true.		1	0.607143	0.5
30	If the person feels guilty for something they did or didn't do related to the potentially traumatic event, the first aider should point out to them anything they did right.		1	0.464286	0.423077
31	The first aider should not avoid talking about the person's experiences.		1	0.714286	0.692308
32	If the first aider has personally experienced trauma, they should not share the details of this unless asked.		1	0.857143	0.692308
33	If the person wants to tell their whole story about the potentially traumatic event, the first aider should give the person enough time to do so.		1	0.642857	0.846154
34	If the person seems to be 'spaced out', 'shuts down' or is struggling to communicate, the first aider should encourage the person to move a little, e.g. change their posture, do some stretches.		1	0.535714	0.538462
35	If the person seems to be 'spaced out', 'shuts down' or is struggling to communicate, the first aider should offer to talk to the person at another time.		1	0.607143	0.769231
36	If the person seems to be 'spaced out', 'shuts down' or is struggling to communicate, the first aider should talk with the person about other topics.	*	2			0.26087	0.588235
37	If the person experiences a flashback the first aider should offer a glass of water.		1	0.428571	0.461538
38	If the person experiences a flashback the first aider should avoid touching them.		1	0.642857	0.730769
39	Tell the person that even though it seems real it is not actually happening.		2	0.821429	0.769231	0.826087	0.705882
	Experiences of abuse
40	If the person discloses any abuse associated with criminal activity, the first aider should report it to the police, if it is safe to do so.		1	0.392857	0.615385
41	If the person discloses any abuse associated with criminal activity, the first aider should encourage the person to report it to the police, if it is safe to do so.		2	0.928571	0.730769	0.73913	0.705882
42	If the first aider reports any criminal activity to the police, they should let the person know beforehand.		2	0.821429	0.730769	0.782609	0.823529
43	If the person discloses that they are being abused, the first aider should encourage the person to tell the perpetrator to stop , if it is safe to do so.		1	0.428571	0.423077
44	If the person discloses that they are being abused, the first aider should encourage the person to tell the perpetrator how it is affecting them, if it is safe to do so.		1	0.357143	0.384615
45	If the first aider expresses their concerns about signs of physical abuse and the person dismisses them and becomes angry, the first aider should apologise to the person.		1	0.321429	0.346154
46	If the first aider is concerned that the person is at risk of harm from someone else, they should offer to call the police and report the situation.		1	0.607143	0.730769
47	If the first aider is concerned that the person is at risk of harm from someone else, they should offer to call an appropriate helpline on behalf of the person, e.g. family violence helpline.		1	0.678571	0.730769
48	If the first aider is concerned that the person is at risk of harm from someone else, they should encourage the person to call the police and report the situation.		2	0.785714	0.884615	0.869565	0.705882
49	If the person asks the first aider not to tell anyone about the abuse they have experienced, the first aider should respect their wishes.		1	0.321429	0.363636
50	If the person asks the first aider not to tell anyone about the abuse they have experienced, the first aider should respect their wishes, unless they are at risk of immediate harm.		1	0.666667	0.538462
51	If the person asks the first aider not to tell anyone about the abuse they have experienced, the first aider should respect their wishes, unless the abuse is likely to be a criminal offence.		1	0.5	0.5
52	If the first aider thinks they need to share any of the information the person has told them in order to keep the person safe, they should get the person's agreement before doing so.		1	0.518519	0.615385
53	If the person discloses abuse that happened in the past, the first aider should tell the person that they believe them.		1	0.642857	0.653846
54	If the person begins to relate details of the abuse that the first aider finds distressing, the first aider should protect themselves by encouraging the person to talk about other things.		1	0.185185	0.192308
55	If the person begins to relate details of the abuse that the first aider finds distressing, the first aider should tell the person they do not have the expertise.	*	2			0.652174	0.764706
56	If the person begins to relate details of the abuse that the first aider finds distressing, the first aider should be honest with the person about this.	*	3			0.695652	0.764706	0.590909	0.8
	Providing support in the weeks & months following a potentially traumatic event
57	The first aider should discourage the person from making any major life decisions or big life changes, if at all possible.		1	0.607143	0.461538
58	The first aider should encourage the person to talk about how the trauma has affected their relationships.		1	0.5	0.461538
59	The first aider should encourage the person to share their reactions with people who they think will be supportive.		1	0.821429	0.692308
60	The first aider should encourage the person to share their memories with people who they think will be supportive.		1	0.464286	0.576923
61	If the first aider knows someone else who has had a similar experience, the first aider should suggest to the person that they might speak to them.		1	0.214286	0.230769
62	If the person has experienced a potentially traumatic event that is receiving media coverage, the first aider should encourage the person to limit their exposure to this media coverage.		1	0.571429	0.653846
63	If the person has experienced a potentially traumatic event that is receiving media coverage, the first aider should offer to keep track of new or important information so the person does not need to monitor it constantly.		1	0.25	0.615385
	Encouraging professional help
64	The first aider should encourage the person to seek help from a professional who treats people who have experienced trauma.		1	0.571429	0.807692
65	The first aider should encourage the person to seek professional help if the post-trauma symptoms are interfering with their usual activities for 2 weeks or more.		1	0.535714	0.692308
66	The first aider should encourage the person to seek professional help if they feel very upset or fearful for 2 weeks or more.		1	0.642857	0.769231
67	The first aider should encourage the person to seek professional help if they act very differently after the potentially traumatic event for 2 weeks or more.		1	0.642857	0.730769
68	The first aider should encourage the person to seek professional help if their important relationships are suffering as a result of the trauma (e.g. if they withdraw from their family or friends) for 2 weeks or more.		1	0.642857	0.730769
69	The first aider should encourage the person to seek professional help if they feel jumpy or have nightmares because of or about the trauma for 2 weeks or more.		1	0.571429	0.769231
70	The first aider should encourage the person to seek professional help if they can't stop thinking about the trauma for 2 weeks or more.		1	0.678571	0.769231
71	The first aider should encourage the person to seek professional help if they are unable to escape intense ongoing distressing feelings for 2 weeks or more.*		1	0.714286	0.884615
72	The first aider should encourage the person to seek professional help if they are unable to enjoy life at all as a result of the trauma for 2 weeks or more.		1	0.678571	0.846154
73	The first aider should encourage the person to seek professional help if they misuse alcohol or other drugs to deal with the trauma for 2 weeks or more.*		1	0.777778	0.961538
	*Items that fell into the re-rate criteria however were rejected because another time-frame was endorsed by the panels.
74	The first aider should be aware that most people recover from trauma without needing professional help.		1	0.714286	0.5
	Adolescents
75	If appropriate to the relationship, the first aider should contact the adolescent's school about any additional support they may need.		1	0.464286	0.538462
76	If appropriate to the relationship, and with the adolescent's consent, the first aider should contact the adolescent's school about any additional support they may need.	*	2			0.434783	0.705882
77	If the adolescent has experienced a potentially traumatic event that is receiving media coverage, the first aider should try to limit their exposure to this media coverage.		1	0.5	0.653846
78	The first aider should encourage the adolescent to use face-to-face contact with friends rather than through social media.		1	0.5	0.538462
79	The first aider should not hide information from the adolescent in an attempt to protect them.		1	0.642857	0.653846
80	If the adolescent does not want to talk about what has occurred, the first aider should encourage the adolescent to talk about their feelings rather than about what has occurred.		2	0.714286	0.807692	0.608696	0.764706

## Sheet: Comparison 2008 to 2019
Items endorsed both years
2008 Item	2019 Item
Background information
The first aider should be aware of cultural differences in the way some people respond to a traumatic event; for example, in some cultures, expressing vulnerability or grief around strangers is not considered appropriate.	The first aider should be aware that there are cultural differences in the way people respond to a potentially traumatic event, e.g. in some cultures, expressing vulnerability or grief around strangers is not considered appropriate.
The first aider should be aware that the person may be experiencing survivors’ guilt.	The first aider should be aware that the person may experience survivor guilt; the feeling that it is unfair that others died or were injured, while they were not.
Actions to be taken at the site of a potentially traumatic event
The first aider should determine whether or not it is safe to approach the person before taking any action (for example, danger from fire, weapons or debris)	The first aider should determine whether it is safe to approach the person before taking any action, e.g. danger from fire, weapons or debris.
The first aider should get medical help for the person if this is needed.	The first aider should get medical help for the person if this is needed.
The first aider should explain to the person what their role is and why they are present.	If the first aider does not know the person, they should explain what their role is and why they are present.
The first aider should create a safe environment.	The first aider should try to create a safe environment for the person, e.g. by moving away from traffic, fire or debris.
The first aider should be calm in the face of the trauma.	The first aider should try to appear calm.
The first aider should try not to appear rushed or impatient.	The first aider should try not to appear rushed or impatient.
The first aider should be aware of and responsive to the person’s comfort and dignity, e.g., by offering the person something to cover themselves with (such as a blanket) and asking bystanders and the media to go away.	The first aider should be aware of and responsive to the person’s comfort and dignity, e.g. by offering the person something to cover themselves with (such as a blanket) or asking bystanders and the media to go away.
The first aider should watch for signs that the person’s physical or mental state is declining, and be prepared to seek emergency medical assistance for them (for example, an apparently uninjured person may have internal injuries which reveal themselves more slowly, or a person may suddenly become disoriented).	The first aider should watch for signs that the person’s physical or mental state is declining, and be prepared to seek emergency medical assistance for them, e.g. an apparently uninjured person may have internal injuries which reveal themselves more slowly, or a person may suddenly become disoriented.
The first aider should provide truthful information and admit that they lack information if this is the case.	The first aider should provide accurate information and admit that they lack information if this is the case.
The first aider should not make promises they can't keep such as "I'll take you home soon".	The first aider should not make promises they may not be able to keep, e.g. "I'll take you home soon".
What to do at the site of a potentially traumatic event where professional helpers are present
The first aider should follow the directions of professional helpers at the scene.	The first aider should follow the directions of professional helpers at the scene.
The first aider should attempt to ascertain and meet the basic human needs of the person (for food, drink, shelter and clothing), but should not take over the role of professionals helpers better able to meet those needs.	In attempting to meet the person's immediate needs, the first aider should not take over the role of professional helpers who may be better able to meet those needs.
Talking about the trauma
The first aider should communicate with the person as an equal, rather than as a superior expert.	The first aider should communicate with the person as an equal, rather than as a superior or expert.
The first aider should avoid saying things which minimise the person’s feelings, such as “don’t cry” or “calm down”.	The first aider should avoid saying things that discourage the person from expressing their feelings, e.g. “don’t cry” or “calm down”.
The first aider should not tell the person how they should be feeling.	The first aider should not tell the person how they should be feeling.
The first aider should be aware that the person may not remember all the details of the event.	The first aider should be aware that the person may not remember all the details of a potentially traumatic event.
The first aider should not interrupt to share their own feelings and opinions.	The first aider should not interrupt the person to share their own feelings and experiences.
The first aider should remember that behaviour such as withdrawal, irritability and bad temper may be a response to the trauma, and should avoid taking such behaviour personally.	The first aider should know that behaviour such as withdrawal, irritability and bad temper may be a response to the potentially traumatic event, and should try not to take such behaviour personally.
Providing support in the weeks & months following a potentially traumatic event
The first aider should tell the person that everyone has their own pace for dealing with trauma.	The first aider should tell the person that everyone deals with potentially traumatic events at their own pace.
The first aider should tell the person about any available sources of information which are offered to survivors (for example, information sessions, fact sheets and phone numbers for information lines).	The first aider should tell the person about any sources of information available for survivors, e.g. information sessions, fact sheets and phone numbers for information lines.
The first aider should be aware that the person may suddenly or unexpectedly remember details of the event.	The first aider should be aware that the person may suddenly or unexpectedly remember details of the event and may need additional support at this time.
Encouraging professional help
The first aider should be aware of the sorts of professional help which are available.	The first aider should be aware of the sorts of professional help that are available for people who have experienced trauma.
The first aider should encourage the person to seek professional help if the post-trauma symptoms are interfering with their usual activities for 4 weeks or more.	The first aider should encourage the person to seek professional help if the post-trauma symptoms are interfering with their usual activities for 4 weeks or more.
The first aider should encourage the person to seek professional help if they feel very upset or fearful for 4 weeks or more.	The first aider should encourage the person to seek professional help if they feel very upset or fearful for 4 weeks or more.
The first aider should encourage the person to seek professional help if they are unable to escape intense ongoing distressing feelings for 4 weeks or more.	The first aider should encourage the person to seek professional help if they are unable to escape intense ongoing distressing feelings for 4 weeks or more.
The first aider should encourage the person to seek professional help if they act very differently after the trauma for 4 weeks or more.	The first aider should encourage the person to seek professional help if they act very differently after the trauma for 4 weeks or more.
The first aider should encourage the person to seek professional help if their important relationships are suffering as a result of the trauma (eg, if they withdraw from their carers or friends) for 4 weeks or more.	The first aider should encourage the person to seek professional help if their important relationships are suffering as a result of the trauma (e.g. if they withdraw from their family or friends) for 4 weeks or more.
The first aider should encourage the person to seek professional help if they feel jumpy or have nightmares because of or about the trauma for 4 weeks or more.	The first aider should encourage the person to seek professional help if they feel jumpy or have nightmares because of or about the trauma for 4 weeks or more.
The first aider should encourage the person to seek professional help if they can't stop thinking about the trauma for 4 weeks or more.	The first aider should encourage the person to seek professional help if they can't stop thinking about the trauma for 4 weeks or more.
The first aider should encourage the person to seek professional help if they are unable to enjoy life at all as a result of the trauma for 4 weeks or more.	The first aider should encourage the person to seek professional help if they are unable to enjoy life at all as a result of the trauma for 4 weeks or more.
The first aider should encourage the person to seek professional help if they abuse alcohol or other drugs to deal with the traumafor 4 weeks or more.	The first aider should encourage the person to seek professional help if they misuse alcohol or other drugs to deal with the trauma for 4 weeks or more.
Items rejected in 2008 and endorsed in 2019
2008 Item	2019 Item
What to do at the site of a potentially traumatic event where professional helpers are present
The first aider should not criticise relief efforts in front of the person.	The first aider should not criticise the efforts of professional helpers in front of the person.
Talking about the trauma
The first aider should not offer religious solace by saying things like "God has his reasons".	The first aider should not offer religious solace by saying things like "God has reasons".
The first aider should not be afraid to admit they don't know what to say if this is the case.	If the first aider does not know what to say, they should not be afraid to admit it.
If the person starts to cry, or seems to be trying not to cry, the first aider should tell the person that it is okay to cry or express whatever feelings they are having.	If the person starts to cry, or seems to be trying not to cry, the first aider should tell the person that it is okay to cry or express any feelings they are experiencing.
Items endorsed in 2008 and rejected in 2019
2008 Item	2019 Item
Actions to be taken at the site of a potentially traumatic event
If helping someone they do not know, the first aider should find out the person’s name and use it when talking to them.	If the first aider does not know the person, they should find out the person’s name and use it when talking to them.
If the person has been a victim of crime, the first aider should consider the possibility that forensic evidence may need to be collected (for example, cheek swabs, evidence on clothing or skin) and should work with the person in preserving such evidence.	If the person has been a victim of crime, the first aider should consider the possibility that forensic evidence may need to be collected (e.g. evidence on clothing or skin) and should encourage the person to preserve such evidence.
If the person does not want more information about the event, the first aider should not try to give them any.	If the person does not want information about the event, the first aider should not give them any.
The first aider should ascertain the person’s basic human needs for the immediate future and attempt to meet them.	The first aider should find out what the person's immediate needs are (e.g. food, clothing, shelter, medical help or emotional support) and attempt to meet them.
Items rejected both years
2008 Item	2019 Item
Actions to be taken at the site of a potentially traumatic event
If the person seems confused, the first aider should attempt to orientate the person to place and time.	If the person seems confused, the first aider should attempt to orientate the person to the current place or time.
The first aider should find out what happened so that accurate information can be passed on.	If the person wants more information about the event, the first aider should try to give them as much accurate information as they ask for.
The first aider should offer to contact loved ones or friends.	If the person's loved ones or friends are not present, the first aider should offer to contact them.
The first aider should reconnect the person with their loved ones and friends if they have been separated in the course of the trauma.	If the person has been separated from loved ones during the potentially traumatic event and wants to be reconnected with them, the first aider should try to help them do so.
The first aider should stay available to the person for as long as the person feels it is needed.	The first aider should try to stay with the person for as long as the person feels it is needed.
What to do at the site of a potentially traumatic event where professional helpers are present
The first aider should find out from professional helpers what information they are allowed to pass on to the person.	If the person is asking for information, the first aider should find out from professional helpers what information they are allowed to pass on to the person.
If medical professionals are present, the first aider should not offer the person food or drink until given permission to.	The first aider should not offer the person food or drink without permission from professional helpers.
Talking about the trauma
If the person does not wish to talk to the first aider, they should encourage the person to consider calling a crisis line, going to a crisis centre, or using other community resources.	If the person does not wish to talk to the first aider about how they are feeling, they should encourage the person to consider calling a help line or using other community resources.
The first aider should express sympathy by saying something like "I'm so sorry about what happened".	The first aider should express sympathy by saying something like "I'm so sorry about what happened".
The first aider should tell the person that what happened was not their fault, but only if they know this to be true.	The first aider should tell the person that what happened was not their fault, but only if they know this to be true.
The first aider should give the person lots of time to tell their whole story.	If the person wants to tell their whole story about the potentially traumatic event, the first aider should give the person enough time to do so.
Providing support in the weeks & months following a potentially traumatic event
The first aider should discourage the person from making any major life decisions or big life changes, if at all possible.	The first aider should discourage the person from making any major life decisions or big life changes, if at all possible.
The first aider should encourage the person to share their reactions and memories with people who will be supportive.	The first aider should encourage the person to share their reactions with people who they think will be supportive.
The first aider should encourage the person to share their reactions and memories with people who will be supportive.	The first aider should encourage the person to share their memories with people who they think will be supportive.
Encouraging professional help
The first aider should encourage the person to seek professional help if the post-trauma symptoms are interfering with their usual activities for 2 weeks or more.	The first aider should encourage the person to seek professional help if the post-trauma symptoms are interfering with their usual activities for 2 weeks or more.
The first aider should encourage the person to seek professional help if they feel very upset or fearful for 2 weeks or more.	The first aider should encourage the person to seek professional help if they feel very upset or fearful for 2 weeks or more.
The first aider should encourage the person to seek professional help if they act very differently after the trauma for 2 weeks or more.	The first aider should encourage the person to seek professional help if they act very differently after the potentially traumatic event for 2 weeks or more.
The first aider should encourage the person to seek professional help if their important relationships are suffering as a result of the trauma (eg, if they withdraw from their carers or friends) for 2 weeks or more.	The first aider should encourage the person to seek professional help if their important relationships are suffering as a result of the trauma (e.g. if they withdraw from their family or friends) for 2 weeks or more.
The first aider should encourage the person to seek professional help if they feel jumpy or have nightmares because of or about the trauma for 2 weeks or more.	The first aider should encourage the person to seek professional help if they feel jumpy or have nightmares because of or about the trauma for 2 weeks or more.
The first aider should encourage the person to seek professional help if they can't stop thinking about the trauma for 2 weeks or more.	The first aider should encourage the person to seek professional help if they can't stop thinking about the trauma for 2 weeks or more.
The first aider should encourage the person to seek professional help if they are unable to escape intense ongoing distressing feelings for 2 weeks or more.	The first aider should encourage the person to seek professional help if they are unable to escape intense ongoing distressing feelings for 2 weeks or more.
The first aider should encourage the person to seek professional help if they are unable to enjoy life at all as a result of the trauma for 2 weeks or more.	The first aider should encourage the person to seek professional help if they are unable to enjoy life at all as a result of the trauma for 2 weeks or more.
The first aider should encourage the person to seek professional help if they abuse alcohol or other drugs to deal with the trauma for 2 weeks or more.	The first aider should encourage the person to seek professional help if they misuse alcohol or other drugs to deal with the trauma for 2 weeks or more.
Note: Some items differ slightly but it was thought they were similar enough in meaning to be categorised together for comparison purposes.
